# Supplementary material for: In Vitro Assessment of Electrospun PVP+AgNPs Scaffolds for Bioactive Medical Use
Source: Int J Mol Sci. 2025 Sep 18;26(18):9114. doi: 10.3390/ijms26189114 (PMC12470899; doi:10.3390/ijms26189114)
Supplement: Supplementary file 1 [file ijms-26-09114-s001.zip]

Archive with 1 entries (1 files):
- ijms-3820280-supplementary.pdf
